# Supplementary material for: A united model for diagnosing pulmonary tuberculosis with random forest and artificial neural network
Source: Front Genet. 2023 Mar 9;14:1094099. doi: 10.3389/fgene.2023.1094099 (PMC10033863; doi:10.3389/fgene.2023.1094099)
Supplement: Supplementary file 1 [file Table1.XLS]

id	GSM2203587_con	GSM2203588_con	GSM2203589_con	GSM2203590_con	GSM2203591_con	GSM2203592_con	GSM2203593_con	GSM2203594_con	GSM2203595_con	GSM2203596_con	GSM2203597_con	GSM2203598_con	GSM2203599_con	GSM2203600_con	GSM2203601_con	GSM2203602_con	GSM2203603_con	GSM2203604_con	GSM2203605_con	GSM2203606_con	GSM2203607_con	GSM2203608_con	GSM2203609_con	GSM2203610_con	GSM2203611_con	GSM2203612_con	GSM2203613_con	GSM2203614_con	GSM2203615_con	GSM2203616_con	GSM2203617_con	GSM2203618_con	GSM2203619_con	GSM2203620_con	GSM2203621_con	GSM2203622_con	GSM2203623_con	GSM2203624_con	GSM2203625_con	GSM2203626_con	GSM2203627_con	GSM2203628_con	GSM2203629_con	GSM2203630_con	GSM2203631_con	GSM2203632_con	GSM2203633_con	GSM2203634_con	GSM2203635_con
CACNA1E	0	0	0	1	0	1	0	0	0	1	0	0	0	0	0	0	1	0	1	0	0	0	1	0	0	0	0	0	0	0	0	1	0	1	0	0	0	0	0	1	0	0	0	0	0	0	0	0	0
C1QC	0	1	0	1	0	1	1	1	1	0	0	0	0	0	1	0	0	0	0	0	0	0	0	0	0	0	0	0	0	0	1	0	0	1	0	0	0	0	0	1	0	0	0	0	1	0	1	1	0
KLF12	1	0	0	1	0	1	0	0	0	0	0	0	0	1	0	0	1	0	0	0	0	0	0	0	0	0	0	0	0	0	0	1	0	1	1	0	0	0	0	1	0	1	0	1	0	0	0	0	0
IL23A	0	0	0	0	1	0	0	1	0	1	0	0	0	0	0	0	0	0	0	0	0	0	0	0	1	0	0	0	1	0	0	0	0	0	1	0	0	1	0	0	0	1	1	0	0	0	0	0	0
NELL2	0	0	1	0	0	1	0	1	0	0	0	0	0	1	0	0	0	1	0	0	0	0	0	0	1	0	0	0	0	0	0	0	0	1	1	0	0	0	0	0	0	1	1	0	0	0	0	1	0
FAM102A	0	0	0	0	0	1	0	1	0	1	0	0	0	1	0	0	0	0	0	0	0	0	0	0	1	0	0	0	0	0	0	0	0	1	0	0	1	0	0	1	0	1	0	0	0	0	0	1	0
OSBPL10	0	0	0	1	0	0	1	1	0	1	0	0	0	0	0	0	1	0	0	1	1	0	0	0	0	0	0	0	1	0	0	1	0	0	0	0	1	0	0	0	0	0	0	0	0	0	0	1	0
HOOK1	0	1	0	1	1	1	0	0	0	1	1	0	0	1	0	0	0	0	0	0	0	0	1	0	0	0	0	0	0	0	0	0	0	1	1	0	0	0	0	1	0	1	0	0	0	0	0	0	0
C2orf89	0	0	0	1	1	1	0	0	0	1	0	0	0	1	0	0	0	0	0	1	0	0	1	0	1	0	0	0	0	0	0	0	0	1	0	0	0	0	0	1	0	1	0	0	0	0	0	1	0
ID3	0	0	0	1	0	0	0	1	0	1	0	0	0	0	0	0	0	0	0	0	0	0	0	0	1	0	0	0	1	0	0	1	0	0	0	0	0	0	0	0	0	0	0	0	1	1	0	1	0
KLHL3	0	0	0	0	0	1	1	0	0	1	0	0	0	1	0	0	0	1	0	0	0	0	1	0	1	0	0	1	0	0	0	1	0	1	1	0	0	0	0	1	0	1	0	0	0	0	1	1	0
[truncated: 57 more columns]
